# Supplementary material for: Epidermal Loss of RORα Enhances Skin Inflammation in a MC903-Induced Mouse Model of Atopic Dermatitis
Source: Int J Mol Sci. 2023 Jun 16;24(12):10241. doi: 10.3390/ijms241210241 (PMC10298918; doi:10.3390/ijms241210241)
Supplement: Supplementary file 1 [file ijms-24-10241-s001.zip]

Archive with 1 entries (1 files):
- ijms-2380968-supplementary.pdf
